# Supplementary material for: Influence of cell type specific infectivity and tissue composition on SARS-CoV-2 infection dynamics within human airway epithelium
Source: PLoS Comput Biol. 2023 Aug 11;19(8):e1011356. doi: 10.1371/journal.pcbi.1011356 (PMC10446191; doi:10.1371/journal.pcbi.1011356)
Supplement: S1 Data — The original cell count data for ALI-cultures of bronchial and nasal epithelium based on DAPI staining used in S3 Fig. (XLSX) [file pcbi.1011356.s008.xlsx]

## Sheet: Table_DAPIcountDay0
tissue	day	time	replicate	cells
bronchial	0	0	1	45678
bronchial	0	0	2	46231
bronchial	0	0	3	49624
nasal	0	0	1	51735
nasal	0	0	2	51264
nasal	0	0	3	52786
